# Supplementary material for: Patient‐Derived 3D‐Bioprinted Intrahepatic Cholangiocarcinoma Models Recapitulate Tumor Autologous Traits and Predict Personalized Adjuvant Therapy
Source: Adv Sci (Weinh). 2026 Feb 8;13(22):e22025. doi: 10.1002/advs.202522025 (PMC13088297; doi:10.1002/advs.202522025)
Supplement: Supplementary file 2 — Supporting File 2: advs74315‐sup‐0002‐TableS1.xlsx. [file ADVS-13-e22025-s011.xlsx]

## Sheet: Sheet1
Table S1. Clinical characteristics of patients with intrahepatic cholangiocarcinoma
ID	Sex	Age (years)	Diagnosis	Bright field	H&E/IF	WES	RNA	Drug
ICC04	male	57	Intrahepatic cholangiocarcinoma, moderately to poorly differentiated	✓				✓
ICC05	female	71	Intrahepatic cholangiocarcinoma, moderately to poorly differentiated	✓		✓	✓
ICC06	female	58	Intrahepatic cholangiocarcinoma, poorly differentiated	✓		✓		✓
ICC08	male	63	Intrahepatic cholangiocarcinoma	✓				✓
ICC09	female	67	Intrahepatic cholangiocarcinoma, well differentiated	✓				✓
ICC10	male	65	Intrahepatic cholangiocarcinoma, moderately differentiated	✓				✓
ICC12	male	50	Intrahepatic cholangiocarcinoma, moderately differentiated	✓				✓
ICC13	female	54	Intrahepatic cholangiocarcinoma, moderately differentiated	✓		✓
ICC16	female	75	Intrahepatic cholangiocarcinoma, moderately differentiated	✓	✓	✓
ICC18	male	70	Intrahepatic cholangiocarcinoma, moderately to poorly differentiated	✓	✓			✓
ICC19	male	51	Intrahepatic cholangiocarcinoma	✓				✓
ICC20	female	63	Intrahepatic cholangiocarcinoma, moderately to poorly differentiated	✓				✓
ICC21	female	74	Intrahepatic cholangiocarcinoma, moderately differentiated	✓	✓	✓		✓
ICC23	male	66	Intrahepatic cholangiocarcinoma, moderately to poorly differentiated	✓				✓
ICC24	male	82	Intrahepatic cholangiocarcinoma, moderately differentiated	✓	✓	✓
ICC26	male	45	Intrahepatic cholangiocarcinoma, moderately differentiated	✓				✓
ICC29	male	83	Intrahepatic cholangiocarcinoma, moderately differentiated	✓	✓			✓
ICC31	female	74	Intrahepatic cholangiocarcinoma, moderately differentiated	✓	✓		✓	✓
ICC32	male	61	Intrahepatic cholangiocarcinoma, moderately to poorly differentiated	✓	✓
ICC33	male	71	Intrahepatic cholangiocarcinoma, moderately to poorly differentiated	✓				✓
ICC34	female	59	Intrahepatic cholangiocarcinoma, moderately differentiated	✓	✓		✓
ICC35	female	40	Intrahepatic cholangiocarcinoma, moderately differentiated	✓	✓		✓	✓
ICC36	female	67	Intrahepatic cholangiocarcinoma	✓	✓			✓
ICC37	male	78	Intrahepatic cholangiocarcinoma, poorly differentiated	✓				✓
ICC38	male	69	Intrahepatic cholangiocarcinoma, moderately to poorly differentiated	✓				✓
ICC39	male	65	Intrahepatic cholangiocarcinoma, moderately differentiated	✓	✓			✓
ICC40	male	57	Intrahepatic cholangiocarcinoma					✓
