# Supplementary material for: Patient‐Derived 3D‐Bioprinted Intrahepatic Cholangiocarcinoma Models Recapitulate Tumor Autologous Traits and Predict Personalized Adjuvant Therapy
Source: Adv Sci (Weinh). 2026 Feb 8;13(22):e22025. doi: 10.1002/advs.202522025 (PMC13088297; doi:10.1002/advs.202522025)
Supplement: Supplementary file 3 — Supporting File 3: advs74315‐sup‐0003‐TableS2.xlsx. [file ADVS-13-e22025-s003.xlsx]

## Sheet: Sheet1
		Table S2. AUC-based drug screening results of ICC_3DP models to chemotherapeutic agents
		ID	Patient	Gemcitabine	lenvatinib	Cisplatin	Oxaliplatin
		1	ICC04	0.352		0.80275	0.92425
		2	ICC06	0.735	0.7195	0.59625	0.4885
		3	ICC08	0.95675	0.969	0.6355	0.5755
		4	ICC09	0.684	0.73275	0.64575	0.72025
		5	ICC10	0.68175	0.83825	0.84775	0.646
		6	ICC12	0.83625	1.082		0.82925
		7	ICC18	0.49		0.656	0.5565
		8	ICC19	0.7845	0.9695	0.51625	0.706
		9	ICC20	0.8465	0.95225	0.7195	0.8505
		10	ICC21	0.9345	0.8375	0.75425	0.8765
		11	ICC23	0.50875	0.817	0.67625	0.59625
		12	ICC26	0.82675	0.91975	0.89875	0.839
		13	ICC29	0.5995	0.7755	0.6535	0.6205
		14	ICC31	0.6785	1.0055	0.75675	0.6685
		15	ICC33	0.86925	0.86275	0.8615	0.86775
		16	ICC35	0.7945	0.89125	0.859	0.7295
		17	ICC36	0.27975	0.878	0.53825	0.651
		18	ICC37	0.376	0.78775	0.59775	0.71025
		19	ICC38	0.49375	0.84725	0.5265	0.615
		20	ICC39	0.36125	0.85475	0.60975	0.613
		21	ICC40	0.90375	0.95475	0.859	0.929
