# Supplementary material for: Patient‐Derived 3D‐Bioprinted Intrahepatic Cholangiocarcinoma Models Recapitulate Tumor Autologous Traits and Predict Personalized Adjuvant Therapy
Source: Adv Sci (Weinh). 2026 Feb 8;13(22):e22025. doi: 10.1002/advs.202522025 (PMC13088297; doi:10.1002/advs.202522025)
Supplement: Supplementary file 4 — Supporting File 4: advs74315‐sup‐0004‐TableS3.xlsx. [file ADVS-13-e22025-s008.xlsx]

## Sheet: Sheet1
Table S3. Treatment regimens and follow-up outcomes of patients with intrahepatic cholangiocarcinoma
ID	Sex	Age (years)	Diagnosis	Neoadjuvant chemotherapy	Postoperative chemotherapy	Clinical response (Tumor regression)	PFS endpoint (month)	PFS not yet reached (month)
ICC04	male	57	Intrahepatic cholangiocarcinoma		Lenvatinib + S-1 + PD-1	Recurrence	8
ICC06	female	58	Intrahepatic cholangiocarcinoma	Surufatinib + Toripalimab 1 cycle, PD；Lenvatinib + GEMOX + Toripalimab, SD	Lenvatinib + Toripalimab	Stable		12
ICC08	male	63	Intrahepatic cholangiocarcinoma		Capecitabine, 6 cycles	Recurrence	8
ICC09	female	67	Intrahepatic cholangiocarcinoma	GEMOX + Toripalimab + Lenvatinib 3 cycles, PR	Olaparib + Toripalimab	Stable		12
ICC10	male	65	Intrahepatic cholangiocarcinoma			Stable		12
ICC12	male	50	Intrahepatic cholangiocarcinoma		Lenvatinib + Afatinib; then GEMOX + Durvalumab; then Lenvatinib + Durvalumab + Disitamab Vedotin	Stable		12
ICC18	male	70	Intrahepatic cholangiocarcinoma			Recurrence	5
ICC19	male	51	Intrahepatic cholangiocarcinoma		Lenvatinib + Camrelizumab	Recurrence	2
ICC20	female	63	Intrahepatic cholangiocarcinoma		Gemcitabine + Cisplatin + Toripalimab	Stable		9
ICC21	female	74	Intrahepatic cholangiocarcinoma			Stable		9
ICC23	male	66	Intrahepatic cholangiocarcinoma		S-1	Stable		9
ICC26	male	45	Intrahepatic cholangiocarcinoma			Stable		18
ICC29	male	83	Intrahepatic cholangiocarcinoma			Stable		7
ICC31	female	74	Intrahepatic cholangiocarcinoma			Stable		7
ICC33	male	71	Intrahepatic cholangiocarcinoma		S-1	Stable		7
ICC35	female	40	Intrahepatic cholangiocarcinoma		Gemcitabine + Cisplatin + Adebrelimab	Stable		7
ICC36	female	67	Intrahepatic cholangiocarcinoma			Stable		1
ICC37	male	78	Intrahepatic cholangiocarcinoma	GEMOX + PD-1 6 cycles, SD		Stable		1
ICC38	male	69	Intrahepatic cholangiocarcinoma			Stable		1
ICC39	male	65	Intrahepatic cholangiocarcinoma	GEMOX + Lenvatinib + Toripalimab 5 cycles, PR		Stable		1
ICC40	male	57	Intrahepatic cholangiocarcinoma			Stable		1
