# Supplementary material for: Patient‐Derived 3D‐Bioprinted Intrahepatic Cholangiocarcinoma Models Recapitulate Tumor Autologous Traits and Predict Personalized Adjuvant Therapy
Source: Adv Sci (Weinh). 2026 Feb 8;13(22):e22025. doi: 10.1002/advs.202522025 (PMC13088297; doi:10.1002/advs.202522025)
Supplement: Supplementary file 5 — Supporting File 5: advs74315‐sup‐0005‐TableS4.xlsx. [file ADVS-13-e22025-s001.xlsx]

## Sheet: Sheet1
		Table S4. ICC_3DP Culture medium
			Name	Vendor, catalog #	Stock concentration	500ml addition
		Base media	Advanced DMEM/F12	Gibco, 12634010
			Penicillin/streptomycin	Gibco, 15140122		5 mL
			GlutaMAX	Gibco, 35050061		5 mL
			HEPES	Gibco, 15630080		5 mL
		Supplement to complete media	N-Acetyl-L-cysteine	Sigma Aldrich, A9165	500mM in water	1.25 mL
			Recombinant human (Leu15)-gastrin I	Sigma Aldrich, G9145	10uM in 1%BSA/PBS	50 uL
			Recombinant human EGF	PeproTech, AF-100-15	100ug/ml in 1%BSA/PBS	250 uL
			Recombinant Human FGF-10	Novoprotein, Cat. No.:CR11	100ug/ml in 1%BSA/PBS	500 uL
			Recombinant human HGF	PeproTech, 100-39	100ug/ml in 1%BSA/PBS	125 uL
			A83-01	Sigma Aldrich, SML0788	25mM in DMSO	100 uL
			Y27632	Sigma Aldrich, Y0503	10mM in DMSO	500 uL
			Recombinant Human Noggin	Novoprotein, Cat. No.:CB89	100ug/ml in 1%BSA/PBS	125 uL
			Recombinant Human RSPO1	Novoprotein, Cat. No.:CX83	500ug/ml in 1%BSA/PBS	500 uL
			Recombinant Human Wnt3a V3	Novoprotein, Cat. No.:C22R	1.29 mg/ml	38.8 uL
			B27 supplement (without vitamin A)	ThermoFisher, 17504-044	50x	10 mL
			N2 supplement	ThermoFisher, 17502-048	100x in DMSO	5 mL
			Forskolin	Sigma Aldrich, F6886	20 mM in DMSO	250 uL
			Nicotinamide	Sigma Aldrich, N0636	1M in water	5 mL
